# Supplementary material for: Clinical and Genetic Evaluation of a Cohort of Pediatric Patients with Severe Inherited Retinal Dystrophies
Source: Genes (Basel). 2017 Oct 20;8(10):280. doi: 10.3390/genes8100280 (PMC5664130; doi:10.3390/genes8100280)
Supplement: Supplementary file 1 [file genes-08-00280-s001.zip]

Archive with 3 entries (3 files):
- Di Iorio et al REVISED_Supplementary Tables/Table S1.xlsx
- Di Iorio et al REVISED_Supplementary Tables/Table S2.xlsx
- Di Iorio et al REVISED_Supplementary Tables/Table S3.xlsx
