# Supplementary material for: Clinical and Genetic Evaluation of a Cohort of Pediatric Patients with Severe Inherited Retinal Dystrophies
Source: Genes (Basel). 2017 Oct 20;8(10):280. doi: 10.3390/genes8100280 (PMC5664130; doi:10.3390/genes8100280)
Supplement: Supplementary file 1 [file genes-08-00280-s001.zip › Di Iorio et al REVISED_Supplementary Tables/Table S1.xlsx]

## Sheet: Table S1
Table S1. List of genes and sequences represented in RETplex
GENE	DISEASE§
TEAD1	AD atrophia areata
LRP5	AD exudative vitreoretinopathy
TSPAN12	AD exudative vitreoretinopathy
FZD4	AD exudative vitreoretinopathy
GUCA1A	AD-CD
RIMS1	AD-CD
PITPNM3	AD-CRD
UNC119	AD-CRD
RAX2	AD-CRD
GNAT1	AD-CSNB
C1QTNF5	AD-MD
ELOVL4	AD-MD
IMPG1	AD-MD
RP1L1	AD-MD
BEST1	AD-MD
MIR204 (chr9:73,424,891-73,425,000)¶	AD-RD
CA4	ADRP
CRX	ADRP
FSCN2	ADRP
GUCA1B	ADRP
IMPDH1	ADRP
KLHL7	ADRP
NRL	ADRP
PRPF3	ADRP
PRPF31	ADRP
PRPF4	ADRP
PRPF6	ADRP
PRPF8	ADRP
PRPH2	ADRP
RHO	ADRP
ROM1	ADRP
RP1	ADRP
RP9	ADRP
SEMA4A	ADRP
SNRNP200	ADRP
TOPORS	ADRP
MTTP	AR abetalipoproteinemia
CNGA3	AR Achromatopsia
CNGB3	AR Achromatopsia
GNAT2	AR Achromatopsia
PDE6H	AR Achromatopsia
ACBD5	AR-CD
ADAM9	AR-CD
CACNA2D4	AR-CD
CDHR1	AR-CD
KCNV2	AR-CD
PDE6C	AR-CD
RAB28	AR-CD
C21orf2	AR-CRD
CNNM4	AR-CRD
CABP4	AR-CSNB
GPR179	AR-CSNB
GRK1	AR-CSNB
GRM6	AR-CSNB
LRIT3	AR-CSNB
RDH5	AR-CSNB
SLC24A1	AR-CSNB
TRPM1	AR-CSNB
CDH3	AR-MD
ADAMTS18	AR-RD
RBP4	AR-RD
ARL2BP	ARRP
C2orf71	ARRP
C8orf37	ARRP
CERKL	ARRP
CNGA1	ARRP
CNGB1	ARRP
DHDDS	ARRP
EMC1	ARRP
EYS	ARRP
FAM161A	ARRP
GPR125	ARRP
IDH3B	ARRP
IMPG2	ARRP
KIAA1549	ARRP
LRAT	ARRP
MAK	ARRP
MERTK	ARRP
MVK	ARRP
NEK2	ARRP
NR2E3	ARRP
PDE6A	ARRP
PDE6B	ARRP
PDE6G	ARRP
PRCD	ARRP
PROM1	ARRP
RBP3	ARRP
RGR	ARRP
RLBP1	ARRP
SAG	ARRP
TTPA	ARRP
TULP1	ARRP
ZNF513	ARRP
SLC7A14	ARRP
CLN3	Batten syndrome
BBS1	BBS (isolated RP)
TTC8	BBS (isolated RP)
CYP4V2	Bietti
CHM	Choroideremia
OPN1LW	deuteranopia
TIMP3	dominant Sorsby's fundus dystrophy
CRB1	LCA
AIPL1	LCA
CEP290	LCA
deep intronic mutation in CEP290 (c.2991+1655A->G) (chr12:88,494,916-88,494,972)¶	LCA
GUCY2D	LCA
IQCB1	LCA
KCNJ13	LCA
LCA5	LCA
NMNAT1	LCA
OTX2	LCA
RD3	LCA
RDH12	LCA
RPE65	LCA
RPGRIP1	LCA
SPATA7	LCA
DTHD1	LCA
EFEMP1	Malattia Leventinese
NDP	Norrie disease
OPN1MW	protanopia
ABCA4	Stargardt disease
PCYT1A	syndromic AR-CRD
FLVCR1	syndromic ARRP
CC2D2A	syndromic ARRP
GNPTG	syndromic ARRP
OPN1SW	Tritanopia
ABHD12	Usher II
DFNB31	Usher II
GPR98	Usher II
USH2A	Usher II
CLRN1	Usher III
HARS	Usher III
CACNA1F	XL-CSNB
NYX	XL-CSNB
OFD1	XLRP
deep intronic mutation in OFD1 (IVS9+706A>G) (chrX:13,768,290-13,768,402)¶	XLRP
OFD1	XLRP
RP2	XLRP
RPGR	XLRP
MPP4	candidate gene
CRB2	candidate gene
VAX2	candidate gene
MIR181A1 (chr1:198,828,173-198,828,282)¶	candidate gene
MIR181A2 (chr1:198,828,173-198,828,282)¶	candidate gene
MIR181B1 (chr1:198,828,002-198,828,111)¶	candidate gene
MIR181B2 (chr9:127,455,989-127,456,077)¶	candidate gene
MIR181C (chr19:13,985,513-13,985,622)¶	candidate gene
MIR181D (chr19:13,985,689-13,985,825)¶	candidate gene
MIR29C (chr1:207,975,197-207,975,284)¶	candidate gene
MIR9-1 (chr1:156,390,133-156,390,221)¶	candidate gene
MIR9-2 (chr5:87,962,671-87,962,757)¶	candidate gene
MIR9-3 (chr15:89,911,248-89,911,337)¶	candidate gene
MIR211 (chr15:31,357,235-31,357,344)¶	candidate gene
MIR124-1 (chr8:9,760,898-9,760,982)¶	candidate gene
MIR124-2 (chr8:65,291,706-65,291,814)¶	candidate gene
MIR124-3 (chr20:61,809,852-61,809,938)¶	candidate gene
MIR182 (chr7:129,410,223-129,410,332)¶	candidate gene
MIR183 (chr7:129,414,745-129,414,854)¶	candidate gene
MIR96 (chr7:129,414,533-129,414,609)¶	candidate gene
¶ Genomic coordinates are according to hg19
§ Abbreviations: AD, autosomal dominant; AR, autosomal recessive; XL, X-linked; RP, retinitis pigmentosa; LCA, Leber congenital amaurosis; MD, macular dystrophy; CD, cone dystrophy, CRD, cone-rod dystrophy; CSNB, congenital stationary night blindness; BBS, Bardet-Biedle syndrome
