# Supplementary material for: Clinical and Genetic Evaluation of a Cohort of Pediatric Patients with Severe Inherited Retinal Dystrophies
Source: Genes (Basel). 2017 Oct 20;8(10):280. doi: 10.3390/genes8100280 (PMC5664130; doi:10.3390/genes8100280)
Supplement: Supplementary file 1 [file genes-08-00280-s001.zip › Di Iorio et al REVISED_Supplementary Tables/Table S2.xlsx]

## Sheet: Table S2
Table S2. LCA patients with a single heterozygous variant in the CEP290 gene.
Legend: †Nucleotide variation; §Predicted Protein change.
Patient ‡	Diagnosis	Gene	RefSeq	Allele 1 (nt†)	Allele 1 (prot.§)	Reference	Allele 2 (nt†)	Allele 2 (prot.§)	Reference
14	LCA	CEP290	NM_025114	chr12:88449443; c.6869delA	p.(N2290fs)	Tory, K. et al. Journal of the American Society of Nephrology (2007)	-
26	LCA	CEP290	NM_025114	chr12:88453715; c.6604delA	p.(I2202fs)	Perrault, I. et al. Hum Mutation (2007)	-
34	LCA	CEP290	NM_025114	chr12:88519023; c.1187_1188del	p.(K396fs)	this study	-
