# Supplementary material for: Clinical and Genetic Evaluation of a Cohort of Pediatric Patients with Severe Inherited Retinal Dystrophies
Source: Genes (Basel). 2017 Oct 20;8(10):280. doi: 10.3390/genes8100280 (PMC5664130; doi:10.3390/genes8100280)
Supplement: Supplementary file 1 [file genes-08-00280-s001.zip › Di Iorio et al REVISED_Supplementary Tables/Table S3.xlsx]

## Sheet: Table S3
Table S3. In silico characterization of the putative pathogenic missense sequence variants newly-identified in this study
Legend: C, conserved; D, deleterious
Gene	REFSEQ	ALLELE (nt)	ALLELE (protein)	EXAC allele frequency	PhyloP score	PhyloP Prediction	PolyPhen2 score	PolyPhen2 Prediction	Mutation Taster score	Mutation Taster Prediction
CNGB3	NM_019098	chr8:87660049; c.970A>G	p.(R324G)	0	0.998458	C	1	D	0.999991	D
CRB1	NM_001193640	chr1:197391051; c.1757G>A	p.(C586Y)	0	0.999463	C	1	D	1	D
PDE6C	NM_006204	chr10:95415598; c.2017G>T	p.(D673Y)	4.067e-06	0.999762	C	1	D	0.999938	D
SPATA7	NM_001040428	chr14:88903937; c.1115A>G	p.(E372G)	0	0.998891	C	0.995	D	0.733713	D
